# Supplementary material for: Targeting Herpes Simplex Virus Glycoprotein D with Bispecific Antibodies: Expanding Therapeutic Horizons by Searching for Synergy
Source: Viruses. 2025 Feb 12;17(2):249. doi: 10.3390/v17020249 (PMC11860751; doi:10.3390/v17020249)
Supplement: Supplementary file 1 [file viruses-17-00249-s001.zip]

Archive with 1 entries (1 files):
- viruses-3443519-supplementary.pptx
